# Supplementary material for: Combined usage of serodiagnosis and O antigen typing to isolate Shiga toxin-producing Escherichia coli O76:H7 from a hemolytic uremic syndrome case and genomic insights from the isolate
Source: Microbiol Spectr. 2023 Dec 4;12(1):e02355-23. doi: 10.1128/spectrum.02355-23 (PMC10790564; doi:10.1128/spectrum.02355-23)
Supplement: Tables S1, S2, S3 — Supplemental tables. [file spectrum.02355-23-s0002.xlsx]

## Sheet: S1
Table S1. Escherichia strains used for phylogenetic analysis
Isolate ID	Serotype/Species	Pathotype	Phylogenetic group	Accession no.	Source	Year	Place
APEC_O1	O1:H7	APEC*	B2	CP000468	Poultry	-†	USA
12009	O103:H2	EHEC	B1	AP010958	Human	2001	Japan
2009EL-2071	O104:H4	Stx-EAEC	B1	CP003301	Human	2009	Republic of Georgia
11128	O111:H8	EHEC	B1	AP010960	Human	2001	Japan
E2348/69	O127:H6	EPEC	B2	FM180568	Human	1969	UK
Sakai	O157:H7	EHEC	E	BA000007	Human	1996	Japan
MG1655	O16:H48	Commensal	A	CP025268	-	-	USA
UMN026	O17:H18	ExPEC	D	CU928163	Human	1999	USA
I-151	O174:H46	EHEC	E	SAMN02732277	Human	2005	Germany
11368	O26:H11	EHEC	B1	AP010953	Human	2001	Japan
042	O44:H18	EAEC	D	FN554766	Human	1983	Peru
S88	O45:H7	ExPEC	B2	CU928161	Human	1999	France
536	O6:H31	UPEC	B2	CP000247	Human	1982	Germany
IAI39	O7:H45	UPEC	F	CU928164	Human	1980s	France
H10407	O78:H11	ETEC	A	FN649414	Human	1973	Bangladesh
LF82	O83:H1	AIEC	B2	CU651637	Human	-	France
ATCC35469	E. fergusonii	-	-	CU928158	Human	-	USA
*APEC, avian pathogenic E. coli; EHEC, enterohemorrhagic E. coli; Stx-EAEC, Shiga toxin-producing enteroaggregative E. coli; EPEC, enteropathogenic E. coli; ExPEC, extraintestinal pathogenic E. coli; EAEC, enteroaggregative E. coli; UPEC, uropathogenic E. coli; ETEC, enterotoxigenic E. coli; AIEC, adherent invasive E. coli; NA, not applicable.
†-, not available.

## Sheet: S2
Table S2. O76:H7 strain information from EnteroBase.
Data ID	Strain ID	Coverage	Source	Collection year	Collection location	Pathovar
SRR9914257	80.0448	155.923	Livestock	1980	United States	EPEC*
SRR3988148	MOD1-EC5666	47.8048	Livestock	1980	United States	EPEC
DRR103161	NS016-12A	78.3655	Livestock	2014	Japan	STEC
SRR1973790	AZ_TG77070	50.6519	Poultry	2014	United States	EPEC
SRR11593199	105	57.9652	Environment	2015	Netherlands	EPEC
SRR11593200	104	49.5725	Environment	2015	Netherlands	EPEC
SRR11593201	103	45.8884	Environment	2015	Netherlands	EPEC
SRR11593202	102	80.28	Environment	2015	Netherlands	EPEC
SRR5470831	PSU-0056	40.2887	Food	2015	United States	EPEC
ERR3328340	ALQ020462	66.3825	Food	2015	Kenya	EPEC
SRR5031206	134245	46.8151	Human	2015	United Kingdom	EPEC
SRR14995791	PSU-4507	48.1672	Wild Animal	2016	United States	EPEC
SRR15732167	SYSUSCAA294	213.175	Livestock	2016	China	EPEC
ERR3329058	INT010077	42.4881	Wild Animal	2016	Kenya	EPEC
ERR3330449	TMP023597	85.496	Environment	2016	Kenya	EPEC
SRR8767873	DIAR_EPEC30	147.876	Human	2016	Austria	EPEC
SRR8767909	DIAR_EPEC31	138.529	Human	2016	Austria	EPEC
SRR15731930	SYSUSCBA201	262.139	Livestock	2017	China	EPEC
SRR15732142	SYSUSCBH825	218.728	Food	2017	China	EPEC
SRR15732153	SYSUSCBH135	284.412	Food	2017	China	EPEC
SRR8095504	CVM N17EC0802	60.2923	Poultry	2017	United States	EPEC
SRR7277769	463614	57.5504	Human	2017	United Kingdom	EPEC
SRR7285455	353904	67.997	Human	2017	United Kingdom	STEC
SRR8776547	EC274	71.1714	Livestock	2017	Italy	EPEC
ERR4220738	110PM1	124.057	Livestock	2018	Thailand	EPEC
SRR11658090	ECO20180470	86.3394	Human	2018	South Korea	EPEC
SRR15731877	SYSUSCCC451	208.734	Human	2018	China	EPEC
SRR7154584	FSIS11809773	111.814	Livestock	2018	United States	EPEC
SRR8270024	FSIS11816211	107.144	Poultry	2018	United States	EPEC
SRR9984530	CVM N18EC1126	50.0819	Poultry	2018	United States	EPEC
SRR9984669	CVM N18EC0388	42.8279	Poultry	2018	United States	EPEC
SRR9984832	CVM N18EC0486	69.9753	Poultry	2018	United States	EPEC
SRR9984846	CVM N18EC1009	113.368	Poultry	2018	United States	EPEC
SRR9984884	CVM N18EC0618	75.9306	Poultry	2018	United States	EPEC
SRR8182930	634846	44.3623	Human	2018	United Kingdom	STEC
SRR15428669	599529	43.1438	Human	2018	United Kingdom	EPEC
SRR10687897	CVM N19EC0272	56.4011	Poultry	2019	United States	EPEC
SRR10687933	CVM N19EC0061	48.3186	Poultry	2019	United States	EPEC
SRR12705108	CVM N19EC1087	57.7124	Poultry	2019	United States	EPEC
SRR12705119	CVM N19EC1050	61.6905	Poultry	2019	United States	EPEC
SRR12849832	CVM N19EC1217	52.8311	Poultry	2019	United States	EPEC
SRR8649928	FSIS11918107	60.6504	Poultry	2019	United States	EPEC
SRR8839659	FSIS11919498	57.1599	Livestock	2019	United States	EPEC
SRR9648200	FSIS11922283	68.0732	Livestock	2019	United States	EPEC
SRR10258224	ECOL-19-VL-WA-KY-0001	47.4966	Companion Animal	2019	United States	EPEC
SRR14294935	PSU-3742	71.0665	Wild Animal	2019	United States	EPEC
SRR8547517	680491	67.6808	Human	2019	United Kingdom	STEC
SRR15366110	688972	49.8553	ND	2019	United Kingdom	STEC
SRR12704971	19OR08GT06-EC	50.784	Poultry	2019	United States	EPEC
SRR15361868	789925	73.9706	Human	2019	United Kingdom	EPEC
SRR11424110	19GA09GT05-EC	43.6684	Poultry	2019	United States	EPEC
SRR12828282	FSIS12034443	57.3456	Poultry	2020	United States	EPEC
SRR13340268	20SD10GT04-EC	68.8158	Poultry	2020	United States	EPEC
SRR13340269	20SD10GT03-EC	70.2701	Poultry	2020	United States	EPEC
SRR14097958	CVM N20EC2176	42.9346	Livestock	2020	United States	EPEC
SRR13976625	PNUSAE068846	77.5227	NA	2021	United States	STEC
SRR14217386	21SD02GT08-EC	84.015	Poultry	2021	United States	EPEC
SRR14407166	21NC02GT03-EC	54.2961	Poultry	2021	United States	EPEC
SRR14063405	1141379	70.1122	Human	2021	United Kingdom	EPEC
SRR14197566	21CT03GT06-EC	50.0207	Poultry	2021	United States	EPEC
SRR15337999	1144335	53.0254	Human	2021	United Kingdom	EPEC
SRR16093199	21HI05GT04UCD-EC	48.971	Poultry	2021	United States	EPEC
SRR16936725	21CA06GT03UCD-EC	45.3817	Poultry	2021	United States	EPEC
SRR15616727	21NC07GT01-EC	103.866	Poultry	2021	United States	EPEC
SRR16936713	21CA07CB07UCD-EC	58.5618	Poultry	2021	United States	EPEC
SRR16918968	21NC08GT04-EC	51.999	Poultry	2021	United States	EPEC
SRR1999087	PNUSAE000458	116.066	NA†	NA	United States	STEC
SRR3169063	2015C-3906	136.171	NA	NA	United States	STEC
SRR4115631	2015C-4482	102.368	NA	NA	United States	STEC
SRR5461674	PNUSAE004225	58.8439	NA	NA	United States	STEC
SRR5892897	PNUSAE008639	54.4698	NA	NA	United States	STEC
SRR6511469	PNUSAE011926	53.3927	NA	NA	United States	STEC
SRR7012944	PNUSAE012995	76.6394	NA	NA	United States	STEC
*EPEC, enterophagenic E. coli; STEC, Shiga toxin-producing E. coli.
†NA, not available.

## Sheet: S3
Table S3. Pairwise core genome (cg) SNP in STEC O76:H7.
cgSNP pair		cgSNP
		Reference
		Sakai			O76:H7
		Dataset			Dataset
		All	O76:H7		All	O76:H7
	JNE081186 vs. JNE132810	17	35		18	56
	JNE081186 vs. JNE132847	14	38		9	57
	JNE081186 vs. JNE152531	117	239		72	380
	JNE081186 vs. JNE152536	118	240		73	381
	JNE081186 vs. JNE170161	24	46		25	67
	JNE081186 vs. JNE170927	24	43		23	58
	JNE081186 vs. JNE171429	20	40		19	61
	JNE081186 vs. JNE201042	128	249		81	373
	JNE132810 vs. JNE132847	19	41		15	67
	JNE132810 vs. JNE152531	120	240		76	388
	JNE132810 vs. JNE152536	121	241		77	389
	JNE132810 vs. JNE170161	13	25		15	47
	JNE132810 vs. JNE170927	13	22		13	38
	JNE132810 vs. JNE171429	9	19		9	41
	JNE132810 vs. JNE201042	131	250		85	381
	JNE132847 vs. JNE152531	119	245		69	391
	JNE132847 vs. JNE152536	120	246		70	392
	JNE132847 vs. JNE170161	26	52		22	78
	JNE132847 vs. JNE170927	26	49		20	69
	JNE132847 vs. JNE171429	22	46		16	72
	JNE132847 vs. JNE201042	130	255		78	384
	JNE152531 vs. JNE152536	1	1		3	3
	JNE152531 vs. JNE170161	127	251		83	399
	JNE152531 vs. JNE170927	127	248		81	390
	JNE152531 vs. JNE171429	123	245		77	393
	JNE152531 vs. JNE201042	129	274		109	447
	JNE152536 vs. JNE170161	128	252		84	400
	JNE152536 vs. JNE170927	128	249		82	391
	JNE152536 vs. JNE171429	124	246		78	394
	JNE152536 vs. JNE201042	130	275		110	448
	JNE170161 vs. JNE170927	20	33		20	49
	JNE170161 vs. JNE171429	16	30		16	52
	JNE170161 vs. JNE201042	138	261		92	392
	JNE170927 vs. JNE171429	16	27		14	39
	JNE170927 vs. JNE201042	138	258		90	383
	JNE171429 vs. JNE201042	134	255		86	386
Statistics
	Median	118.5	240		71	380.5
	Max	138	275		110	448
	Min	1	1		3	3
	Core genome size without repeats and recombinogenetic regions (bp)	1955159	3781102		1380325	4460713
